# Supplementary material for: Crystal structure of SARS-CoV-2 Orf9b in complex with human TOM70 suggests unusual virus-host interactions
Source: Nat Commun. 2021 May 14;12:2843. doi: 10.1038/s41467-021-23118-8 (PMC8121815; doi:10.1038/s41467-021-23118-8)
Supplement: Supplementary file 4 — Source Data [file 41467_2021_23118_MOESM4_ESM.xlsx]

## Sheet:  Figure 1D left
0	0	0	0	0	-2.946
0.033	0.392	0.025	-0.01	0.025	-1.583
0.067	6.999	0.05	5.875	0.05	-2.608
0.1	5.779	0.075	12.723	0.075	-1.361
0.133	1.8	0.1	9.344	0.1	0
0.166	1.165	0.125	4.35	0.125	-0.004
0.2	0.969	0.15	2.06	0.15	-0.019
0.233	0.79	0.174	1.204	0.174	-0.041
0.266	0.737	0.199	0.804	0.199	1.166
0.299	0.693	0.224	0.63	0.224	15.106
0.333	0.642	0.249	0.54	0.249	22.715
0.366	0.633	0.274	0.423	0.274	10.653
0.399	0.588	0.299	0.354	0.299	3.893
0.432	0.575	0.324	0.29	0.324	2.183
0.466	0.56	0.349	0.259	0.349	1.481
0.499	0.54	0.374	0.217	0.374	1.12
0.532	0.52	0.399	0.136	0.399	0.938
0.565	0.507	0.424	0.113	0.424	0.775
0.599	0.513	0.449	0.077	0.449	0.665
0.632	0.521	0.474	0.017	0.474	0.575
0.665	0.543	0.498	-0.016	0.498	0.516
0.698	0.633	0.523	-0.009	0.523	0.485
0.732	0.622	0.548	-0.019	0.548	0.438
0.765	0.538	0.573	-0.059	0.573	0.396
0.798	0.504	0.598	-0.093	0.598	0.363
0.831	0.508	0.623	-0.093	0.623	0.339
0.865	0.492	0.648	-0.115	0.648	0.323
0.898	0.492	0.673	-0.148	0.673	0.318
0.931	0.497	0.698	-0.18	0.698	0.313
0.964	0.501	0.723	-0.194	0.723	0.3
0.998	0.49	0.748	-0.214	0.748	0.276
1.031	0.459	0.773	-0.233	0.773	0.289
1.064	0.464	0.798	-0.236	0.797	0.298
1.097	0.471	0.822	-0.245	0.822	0.263
1.131	0.492	0.847	-0.267	0.847	0.242
1.164	0.514	0.872	-0.284	0.872	0.237
1.197	0.469	0.897	-0.307	0.897	0.216
1.23	0.457	0.922	-0.333	0.922	0.295
1.264	0.471	0.947	-0.356	0.947	0.324
1.297	0.492	0.972	-0.385	0.972	0.303
1.33	0.451	0.997	-0.438	0.997	0.278
1.363	0.466	1.022	-0.442	1.022	0.252
1.397	0.466	1.047	-0.445	1.047	0.235
1.43	0.471	1.072	-0.441	1.072	0.241
1.463	0.433	1.097	-0.441	1.097	0.258
1.496	0.399	1.122	-0.475	1.121	0.266
1.53	0.414	1.146	-0.45	1.146	0.295
1.563	0.402	1.171	-0.399	1.171	0.329
1.596	0.415	1.196	-0.014	1.196	0.582
1.629	0.382	1.221	0.493	1.221	1.024
1.663	0.385	1.246	0.209	1.246	0.73
1.696	0.391	1.271	-0.155	1.271	8.715
1.729	0.336	1.296	-0.322	1.296	138.992
1.762	0.298	1.321	-0.439	1.321	195.127
1.796	0.317	1.346	-0.507	1.346	193.631
1.829	0.283	1.371	-0.528	1.371	193.527
1.862	0.296	1.396	-0.566	1.396	199.509
1.895	0.294	1.421	-0.584	1.421	246.482
1.929	0.297	1.446	-0.618	1.445	251.42
1.962	0.264	1.47	-0.655	1.47	283.073
1.995	0.249	1.495	-0.662	1.495	245.635
2.028	0.247	1.52	-0.692	1.52	144.883
2.062	0.234	1.545	-0.669	1.545	26.261
2.095	0.228	1.57	-0.669	1.57	1.14
2.128	0.236	1.595	-0.684	1.595	0.836
2.161	0.224	1.62	-0.703	1.62	0.709
2.195	0.212	1.645	-0.708	1.645	0.68
2.228	0.204	1.67	-0.71	1.67	0.666
2.261	0.206	1.695	-0.684	1.695	0.672
2.294	0.224	1.72	-0.697	1.72	0.657
2.328	0.201	1.745	-0.736	1.745	0.662
2.361	0.16	1.77	-0.729	1.769	0.65
2.394	0.177	1.794	-0.715	1.794	0.629
2.427	0.164	1.819	-0.697	1.819	0.615
2.461	0.176	1.844	-0.694	1.844	0.566
2.494	0.167	1.869	-0.7	1.869	0.554
2.527	0.165	1.894	-0.698	1.894	0.575
2.56	0.167	1.919	-0.736	1.919	0.568
2.594	0.148	1.944	-0.738	1.944	0.551
2.627	0.156	1.969	-0.739	1.969	0.506
2.66	0.131	1.994	-0.737	1.994	0.524
2.693	0.145	2.019	-0.732	2.019	0.534
2.727	0.129	2.044	-0.736	2.044	0.519
2.76	0.139	2.069	-0.768	2.069	0.492
2.793	0.126	2.094	-0.796	2.093	0.452
2.826	0.119	2.118	-0.786	2.118	0.412
2.86	0.125	2.143	-0.787	2.143	0.411
2.893	0.107	2.168	-0.809	2.168	0.447
2.926	0.075	2.193	-0.852	2.193	0.437
2.959	0.073	2.218	-0.887	2.218	0.391
2.993	0.068	2.243	-0.891	2.243	0.372
3.026	0.049	2.268	-0.915	2.268	0.338
3.059	0.074	2.293	-0.912	2.293	0.321
3.092	0.072	2.318	-0.901	2.318	0.333
3.126	0.065	2.343	-0.903	2.343	0.344
3.159	0.041	2.368	-0.902	2.368	0.349
3.192	0.034	2.393	-0.896	2.392	0.332
3.225	0.057	2.418	-0.927	2.417	0.332
3.259	0.017	2.442	-0.937	2.442	0.342
3.292	0.057	2.467	-0.956	2.467	0.336
3.325	0.071	2.492	-0.979	2.492	0.33
3.358	0.042	2.517	-0.967	2.517	0.313
3.392	0.014	2.542	-0.959	2.542	0.273
3.425	0.018	2.567	-0.963	2.567	0.272
3.458	0.019	2.592	-0.962	2.592	0.28
3.491	0.022	2.617	-0.967	2.617	0.274
3.525	-0.002	2.642	-0.975	2.642	0.305
3.558	0.014	2.667	-0.972	2.667	0.312
3.591	0.036	2.692	-0.982	2.692	0.309
3.624	-0.011	2.717	-0.968	2.716	0.29
3.658	-0.025	2.742	-0.975	2.741	0.287
3.691	0.005	2.766	-1.001	2.766	0.283
3.724	-0.001	2.791	-1.013	2.791	0.278
3.757	0.013	2.816	-0.991	2.816	0.301
3.791	0.001	2.841	-1.006	2.841	0.262
3.824	0.008	2.866	-1.024	2.866	0.234
3.857	-0.026	2.891	-1.012	2.891	0.266
3.891	-0.03	2.916	-1.006	2.916	0.274
3.924	-0.019	2.941	-1.017	2.941	0.283
3.957	-0.027	2.966	-1.042	2.966	0.26
3.99	-0.023	2.991	-1.019	2.991	0.255
4.024	-0.018	3.016	-1.021	3.016	0.251
4.057	-0.012	3.041	-1.031	3.04	0.234
4.09	-0.009	3.066	-1.036	3.065	0.231
4.123	-0.036	3.09	-1.004	3.09	0.213
4.157	-0.043	3.115	-1	3.115	0.209
4.19	-0.03	3.14	-1.014	3.14	0.21
4.223	-0.029	3.165	-1.024	3.165	0.207
4.256	-0.032	3.19	-1.042	3.19	0.179
4.29	-0.031	3.215	-1.047	3.215	0.179
4.323	-0.021	3.24	-1.053	3.24	0.184
4.356	-0.02	3.265	-1.035	3.265	0.184
4.389	-0.019	3.29	-1.031	3.29	0.185
4.423	-0.042	3.315	-1.049	3.315	0.198
4.456	-0.025	3.34	-1.084	3.34	0.198
4.489	-0.037	3.365	-1.046	3.364	0.188
4.522	-0.025	3.39	-1.024	3.389	0.163
4.556	-0.028	3.415	-1.062	3.414	0.177
4.589	-0.053	3.439	-1.088	3.439	0.19
4.622	-0.055	3.464	-1.093	3.464	0.185
4.655	-0.042	3.489	-1.08	3.489	0.172
4.689	-0.064	3.514	-1.071	3.514	0.182
4.722	-0.027	3.539	-1.077	3.539	0.177
4.755	-0.013	3.564	-1.089	3.564	0.153
4.788	-0.03	3.589	-1.063	3.589	0.152
4.822	-0.024	3.614	-1.04	3.614	0.177
4.855	-0.008	3.639	-1.089	3.639	0.184
4.888	-0.028	3.664	-1.113	3.664	0.155
4.921	-0.045	3.689	-1.101	3.688	0.153
4.955	-0.024	3.714	-1.092	3.713	0.165
4.988	-0.01	3.739	-1.102	3.738	0.147
5.021	-0.03	3.763	-1.108	3.763	0.14
5.054	-0.055	3.788	-1.116	3.788	0.139
5.088	-0.052	3.813	-1.108	3.813	0.144
5.121	-0.058	3.838	-1.078	3.838	0.149
5.154	-0.073	3.863	-1.07	3.863	0.148
5.187	-0.09	3.888	-1.099	3.888	0.146
5.221	-0.085	3.913	-1.087	3.913	0.134
5.254	-0.095	3.938	-1.078	3.938	0.146
5.287	-0.085	3.963	-1.105	3.963	0.147
5.32	-0.072	3.988	-1.1	3.987	0.122
5.354	-0.101	4.013	-1.104	4.012	0.123
5.387	-0.095	4.038	-1.105	4.037	0.12
5.42	-0.107	4.063	-1.106	4.062	0.125
5.453	-0.108	4.087	-1.113	4.087	0.135
5.487	-0.087	4.112	-1.113	4.112	0.127
5.52	-0.121	4.137	-1.133	4.137	0.14
5.553	-0.124	4.162	-1.136	4.162	0.157
5.586	-0.106	4.187	-1.113	4.187	0.153
5.62	-0.1	4.212	-1.108	4.212	0.14
5.653	-0.092	4.237	-1.116	4.237	0.128
5.686	-0.081	4.262	-1.133	4.262	0.138
5.719	-0.048	4.287	-1.133	4.287	0.16
5.753	-0.046	4.312	-1.139	4.311	0.173
5.786	-0.076	4.337	-1.142	4.336	0.158
5.819	-0.106	4.362	-1.155	4.361	0.141
5.852	-0.107	4.387	-1.163	4.386	0.159
5.886	-0.108	4.411	-1.127	4.411	0.142
5.919	-0.117	4.436	-1.122	4.436	0.123
5.952	-0.097	4.461	-1.127	4.461	0.134
5.985	-0.1	4.486	-1.133	4.486	0.133
6.019	-0.144	4.511	-1.146	4.511	0.135
6.052	-0.129	4.536	-1.151	4.536	0.124
6.085	-0.116	4.561	-1.163	4.561	0.113
6.118	-0.132	4.586	-1.171	4.586	0.142
6.152	-0.118	4.611	-1.139	4.611	0.143
6.185	-0.097	4.636	-1.137	4.635	0.134
6.218	-0.111	4.661	-1.151	4.66	0.161
6.251	-0.133	4.686	-1.159	4.685	0.179
6.285	-0.113	4.711	-1.163	4.71	0.157
6.318	-0.089	4.735	-1.158	4.735	0.15
6.351	-0.101	4.76	-1.159	4.76	0.168
6.384	-0.086	4.785	19.935	4.785	0.178
6.418	-0.094	4.81	38.732	4.81	0.172
6.451	-0.11	4.835	-1.107	4.835	0.172
6.484	-0.1	4.86	-1.12	4.86	0.18
6.517	-0.101	4.885	-1.13	4.885	0.181
6.551	-0.106	4.91	-1.135	4.91	0.19
6.584	-0.11	4.935	-1.113	4.935	0.18
6.617	-0.106	4.96	-1.14	4.959	0.165
6.65	-0.083	4.985	-1.148	4.984	0.162
6.684	-0.08	5.01	-1.131	5.009	0.174
6.717	-0.083	5.035	-1.121	5.034	0.17
6.75	-0.071	5.059	-1.13	5.059	0.18
6.783	-0.062	5.084	-1.145	5.084	0.183
6.817	-0.063	5.109	-1.133	5.109	0.183
6.85	-0.061	5.134	-1.146	5.134	0.172
6.883	-0.04	5.159	-1.147	5.159	0.164
6.916	-0.033	5.184	-1.107	5.184	0.156
6.95	-0.024	5.209	-1.103	5.209	0.152
6.983	-0.046	5.234	-1.109	5.234	0.166
7.016	-0.02	5.259	-1.147	5.259	0.172
7.049	-0.005	5.284	-1.057	5.283	0.167
7.083	-0.015	5.309	-0.906	5.308	0.177
7.116	-0.039	5.334	-0.944	5.333	0.17
7.149	0.009	5.359	-1.026	5.358	0.156
7.182	0.014	5.383	-1.093	5.383	0.181
7.216	0.05	5.408	-1.128	5.408	0.184
7.249	0.045	5.433	-1.142	5.433	0.186
7.282	0.063	5.458	-1.149	5.458	0.186
7.315	0.085	5.483	-1.128	5.483	0.202
7.349	0.126	5.508	-1.138	5.508	0.217
7.382	0.133	5.533	-1.144	5.533	0.215
7.415	0.126	5.558	-1.165	5.558	0.204
7.448	0.165	5.583	-1.198	5.582	0.204
7.482	0.192	5.608	-1.188	5.607	0.218
7.515	0.226	5.633	-1.18	5.632	0.204
7.548	0.256	5.658	-1.212	5.657	0.194
7.581	0.312	5.683	-1.205	5.682	0.197
7.615	0.347	5.707	-1.221	5.707	0.205
7.648	0.418	5.732	-1.235	5.732	0.199
7.681	0.425	5.757	-1.234	5.757	0.199
7.715	0.466	5.782	-1.247	5.782	0.203
7.748	0.536	5.807	-1.257	5.807	0.222
7.781	0.652	5.832	-1.251	5.832	0.244
7.814	0.702	5.857	-1.237	5.857	0.25
7.848	0.745	5.882	-1.241	5.882	0.221
7.881	0.832	5.907	-1.247	5.906	0.22
7.914	0.886	5.932	-1.238	5.931	0.191
7.947	0.938	5.957	-1.225	5.956	0.178
7.981	1.033	5.982	-1.223	5.981	0.179
8.014	1.119	6.007	-1.232	6.006	0.171
8.047	1.175	6.031	-1.239	6.031	0.161
8.08	1.246	6.056	-1.225	6.056	0.154
8.114	1.303	6.081	-1.21	6.081	0.126
8.147	1.297	6.106	-1.211	6.106	0.127
8.18	1.311	6.131	-1.209	6.131	0.134
8.213	1.308	6.156	-1.191	6.156	0.111
8.247	1.209	6.181	-1.185	6.181	0.119
8.28	1.119	6.206	-1.214	6.206	0.118
8.313	1.046	6.231	-1.208	6.23	0.122
8.346	0.931	6.256	-1.203	6.255	0.115
8.38	0.827	6.281	-1.194	6.28	0.115
8.413	0.7	6.306	-1.199	6.305	0.12
8.446	0.575	6.331	-1.207	6.33	0.114
8.479	0.45	6.355	-1.191	6.355	0.12
8.513	0.334	6.38	-1.211	6.38	0.131
8.546	0.242	6.405	-1.223	6.405	0.131
8.579	0.172	6.43	-1.219	6.43	0.131
8.612	0.074	6.455	-1.243	6.455	0.127
8.646	0.027	6.48	-1.212	6.48	0.139
8.679	-0.015	6.505	-1.209	6.505	0.145
8.712	-0.049	6.53	-1.211	6.53	0.158
8.745	-0.059	6.555	-1.192	6.554	0.157
8.779	-0.075	6.58	-1.213	6.579	0.177
8.812	-0.092	6.605	-1.209	6.604	0.19
8.845	-0.117	6.63	-1.209	6.629	0.177
8.878	-0.122	6.655	-1.187	6.654	0.183
8.912	-0.152	6.679	-1.202	6.679	0.187
8.945	-0.169	6.704	-1.201	6.704	0.223
8.978	-0.2	6.729	-1.189	6.729	0.202
9.011	-0.219	6.754	-1.174	6.754	0.188
9.045	-0.212	6.779	-1.169	6.779	0.211
9.078	-0.22	6.804	-1.178	6.804	0.23
9.111	-0.224	6.829	-1.175	6.829	0.234
9.144	-0.221	6.854	-1.165	6.854	0.225
9.178	-0.23	6.879	-1.155	6.878	0.236
9.211	-0.233	6.904	-1.16	6.903	0.233
9.244	-0.239	6.929	-1.157	6.928	0.207
9.277	-0.257	6.954	-1.145	6.953	0.213
9.311	-0.292	6.979	-1.138	6.978	0.233
9.344	-0.287	7.003	-1.165	7.003	0.234
9.377	-0.287	7.028	-1.153	7.028	0.244
9.41	-0.291	7.053	-1.149	7.053	0.222
9.444	-0.286	7.078	-1.146	7.078	0.226
9.477	-0.306	7.103	-1.142	7.103	0.245
9.51	-0.315	7.128	-1.14	7.128	0.252
9.543	-0.317	7.153	-1.115	7.153	0.231
9.577	-0.334	7.178	-1.092	7.177	0.22
9.61	-0.331	7.203	-1.093	7.202	0.23
9.643	-0.32	7.228	-1.093	7.227	0.24
9.676	-0.361	7.253	-1.086	7.252	0.255
9.71	-0.365	7.278	-1.087	7.277	0.253
9.743	-0.355	7.303	-1.08	7.302	0.268
9.776	-0.375	7.327	-1.069	7.327	0.284
9.809	-0.387	7.352	-1.04	7.352	0.293
9.843	-0.373	7.377	-1.014	7.377	0.288
9.876	-0.383	7.402	-1.022	7.402	0.281
9.909	-0.393	7.427	-1.035	7.427	0.251
9.942	-0.401	7.452	-1.023	7.452	0.238
9.976	-0.4	7.477	-1.023	7.477	0.252
10.009	-0.387	7.502	-1.016	7.501	0.255
10.042	-0.433	7.527	-1.001	7.526	0.268
10.075	-0.428	7.552	-0.979	7.551	0.299
10.109	-0.416	7.577	-0.932	7.576	0.3
10.142	-0.419	7.602	-0.944	7.601	0.289
10.175	-0.442	7.627	-0.929	7.626	0.298
10.208	-0.452	7.651	-0.918	7.651	0.29
10.242	-0.426	7.676	-0.865	7.676	0.295
10.275	-0.436	7.701	-0.8	7.701	0.309
10.308	-0.446	7.726	-0.788	7.726	0.342
10.341	-0.442	7.751	-0.77	7.751	0.328
10.375	-0.43	7.776	-0.735	7.776	0.312
10.408	-0.461	7.801	-0.693	7.801	0.319
10.441	-0.439	7.826	-0.64	7.825	0.311
10.474	-0.444	7.851	-0.584	7.85	0.305
10.508	-0.466	7.876	-0.534	7.875	0.346
10.541	-0.471	7.901	-0.501	7.9	0.354
10.574	-0.458	7.926	-0.419	7.925	0.363
10.607	-0.473	7.951	-0.374	7.95	0.395
10.641	-0.481	7.975	-0.349	7.975	0.419
10.674	-0.465	8	-0.269	8	0.415
10.707	-0.487	8.025	-0.194	8.025	0.461
10.74	-0.476	8.05	-0.141	8.05	0.483
10.774	-0.494	8.075	-0.085	8.075	0.478
10.807	-0.505	8.1	-0.025	8.1	0.534
10.84	-0.522	8.125	0.059	8.125	0.585
10.873	-0.49	8.15	0.081	8.149	0.597
10.907	-0.487	8.175	0.134	8.174	0.63
10.94	-0.499	8.2	0.177	8.199	0.683
10.973	-0.503	8.225	0.202	8.224	0.748
11.006	-0.496	8.25	0.224	8.249	0.785
11.04	-0.495	8.275	0.219	8.274	0.813
11.073	-0.518	8.299	0.224	8.299	0.803
11.106	-0.525	8.324	0.201	8.324	0.872
11.139	-0.505	8.349	0.136	8.349	0.937
11.173	-0.487	8.374	0.081	8.374	0.975
11.206	-0.484	8.399	0.029	8.399	1.01
11.239	-0.513	8.424	-0.071	8.424	1.063
11.272	-0.534	8.449	-0.17	8.449	1.118
11.306	-0.513	8.474	-0.235	8.473	1.172
11.339	-0.505	8.499	-0.349	8.498	1.221
11.372	-0.512	8.524	-0.414	8.523	1.257
11.405	-0.489	8.549	-0.498	8.548	1.311
11.439	-0.514	8.574	-0.574	8.573	1.35
11.472	-0.496	8.599	-0.647	8.598	1.372
11.505	-0.505	8.623	-0.714	8.623	1.377
11.539	-0.5	8.648	-0.778	8.648	1.411
11.572	-0.529	8.673	-0.834	8.673	1.418
11.605	-0.523	8.698	-0.876	8.698	1.375
11.638	-0.533	8.723	-0.901	8.723	1.34
11.672	-0.554	8.748	-0.938	8.748	1.269
11.705	-0.562	8.773	-0.982	8.772	1.211
11.738	-0.548	8.798	-1.018	8.797	1.188
11.771	-0.565	8.823	-1.033	8.822	1.141
11.805	-0.544	8.848	-1.038	8.847	1.051
11.838	-0.559	8.873	-1.046	8.872	0.971
11.871	-0.575	8.898	-1.058	8.897	0.877
11.904	-0.571	8.923	-1.069	8.922	0.813
11.938	-0.571	8.947	-1.078	8.947	0.758
11.971	-0.57	8.972	-1.111	8.972	0.717
12.004	-0.566	8.997	-1.124	8.997	0.651
12.037	-0.561	9.022	-1.12	9.022	0.58
12.071	-0.573	9.047	-1.125	9.047	0.559
12.104	-0.566	9.072	-1.114	9.072	0.536
12.137	-0.552	9.097	-1.121	9.096	0.463
12.17	-0.586	9.122	-1.12	9.121	0.45
12.204	-0.586	9.147	-1.127	9.146	0.441
12.237	-0.595	9.172	-1.133	9.171	0.396
12.27	-0.606	9.197	-1.144	9.196	0.39
12.303	-0.591	9.222	-1.137	9.221	0.396
12.337	-0.596	9.247	-1.146	9.246	0.376
12.37	-0.581	9.271	-1.184	9.271	0.363
12.403	-0.607	9.296	-1.185	9.296	0.361
12.436	-0.611	9.321	-1.164	9.321	0.377
12.47	-0.586	9.346	-1.168	9.346	0.384
12.503	-0.594	9.371	-1.197	9.371	0.376
12.536	-0.602	9.396	-1.19	9.396	0.399
12.569	-0.601	9.421	-1.198	9.42	0.416
12.603	-0.611	9.446	-1.218	9.445	0.455
12.636	-0.595	9.471	-1.205	9.47	0.441
12.669	-0.597	9.496	-1.199	9.495	0.436
12.702	-0.616	9.521	-1.206	9.52	0.416
12.736	-0.593	9.546	-1.218	9.545	0.427
12.769	-0.583	9.571	-1.206	9.57	0.444
12.802	-0.577	9.595	-1.204	9.595	0.434
12.835	-0.596	9.62	-1.21	9.62	0.424
12.869	-0.562	9.645	-1.209	9.645	0.431
12.902	-0.555	9.67	-1.206	9.67	0.401
12.935	-0.568	9.695	-1.223	9.695	0.366
12.968	-0.53	9.72	-1.237	9.72	0.344
13.002	-0.511	9.745	-1.233	9.744	0.356
13.035	-0.509	9.77	-1.227	9.769	0.346
13.068	-0.523	9.795	-1.236	9.794	0.32
13.101	-0.505	9.82	-1.248	9.819	0.3
13.135	-0.5	9.845	-1.241	9.844	0.282
13.168	-0.489	9.87	-1.23	9.869	0.249
13.201	-0.489	9.895	-1.258	9.894	0.244
13.234	-0.447	9.919	-1.259	9.919	0.231
13.268	-0.411	9.944	-1.266	9.944	0.233
13.301	-0.4	9.969	-1.266	9.969	0.217
13.334	-0.363	9.994	-1.263	9.994	0.205
13.367	-0.376	10.019	-1.264	10.019	0.194
13.401	-0.345	10.044	-1.285	10.044	0.161
13.434	-0.297	10.069	-1.259	10.068	0.149
13.467	-0.275	10.094	-1.263	10.093	0.143
13.5	-0.218	10.119	-1.273	10.118	0.11
13.534	-0.178	10.144	-1.281	10.143	0.095
13.567	-0.148	10.169	-1.304	10.168	0.079
13.6	-0.113	10.194	-1.29	10.193	0.068
13.633	-0.041	10.219	-1.284	10.218	0.067
13.667	0.011	10.244	-1.289	10.243	0.078
13.7	0.071	10.268	-1.293	10.268	0.061
13.733	0.13	10.293	-1.31	10.293	0.04
13.766	0.243	10.318	-1.279	10.318	0.043
13.8	0.328	10.343	-1.276	10.343	0.035
13.833	0.424	10.368	-1.285	10.367	0.011
13.866	0.497	10.393	-1.292	10.392	-0.017
13.899	0.632	10.418	-1.287	10.417	-0.026
13.933	0.744	10.443	-1.31	10.442	-0.033
13.966	0.837	10.468	-1.327	10.467	-0.037
13.999	0.958	10.493	-1.314	10.492	-0.023
14.032	1.083	10.518	-1.299	10.517	-0.038
14.066	1.217	10.543	-1.317	10.542	-0.062
14.099	1.362	10.568	-1.335	10.567	-0.056
14.132	1.513	10.592	-1.319	10.592	-0.07
14.165	1.655	10.617	-1.318	10.617	-0.104
14.199	1.83	10.642	-1.325	10.642	-0.082
14.232	1.971	10.667	-1.301	10.667	-0.08
14.265	2.146	10.692	-1.292	10.691	-0.094
14.298	2.331	10.717	-1.295	10.716	-0.09
14.332	2.513	10.742	-1.302	10.741	-0.092
14.365	2.691	10.767	-1.299	10.766	-0.081
14.398	2.854	10.792	-1.3	10.791	-0.114
14.431	3.049	10.817	-1.31	10.816	-0.1
14.465	3.242	10.842	-1.318	10.841	-0.097
14.498	3.462	10.867	-1.324	10.866	-0.116
14.531	3.696	10.892	-1.325	10.891	-0.109
14.564	3.933	10.916	-1.307	10.916	-0.101
14.598	4.186	10.941	-1.303	10.941	-0.106
14.631	4.449	10.966	-1.298	10.966	-0.109
14.664	4.754	10.991	-1.289	10.991	-0.112
14.697	5.042	11.016	-1.301	11.015	-0.122
14.731	5.385	11.041	-1.304	11.04	-0.114
14.764	5.797	11.066	-1.308	11.065	-0.107
14.797	6.175	11.091	-1.306	11.09	-0.12
14.83	6.633	11.116	-1.298	11.115	-0.125
14.864	7.124	11.141	-1.308	11.14	-0.133
14.897	7.652	11.166	-1.283	11.165	-0.127
14.93	8.226	11.191	-1.283	11.19	-0.105
14.963	8.781	11.216	-1.272	11.215	-0.132
14.997	9.385	11.24	-1.264	11.24	-0.116
15.03	10.073	11.265	-1.289	11.265	-0.122
15.063	10.797	11.29	-1.273	11.29	-0.151
15.096	11.531	11.315	-1.283	11.315	-0.155
15.13	12.248	11.34	-1.288	11.339	-0.148
15.163	13.001	11.365	-1.265	11.364	-0.146
15.196	13.777	11.39	-1.277	11.389	-0.143
15.23	14.547	11.415	-1.273	11.414	-0.146
15.263	15.285	11.44	-1.252	11.439	-0.15
15.296	16.058	11.465	-1.272	11.464	-0.153
15.329	16.792	11.49	-1.255	11.489	-0.164
15.363	17.484	11.515	-1.255	11.514	-0.161
15.396	18.133	11.54	-1.238	11.539	-0.146
15.429	18.755	11.564	-1.224	11.564	-0.17
15.462	19.311	11.589	-1.236	11.589	-0.185
15.496	19.827	11.614	-1.228	11.614	-0.158
15.529	20.254	11.639	-1.235	11.639	-0.153
15.562	20.599	11.664	-1.237	11.663	-0.16
15.595	20.934	11.689	-1.221	11.688	-0.169
15.629	21.183	11.714	-1.214	11.713	-0.167
15.662	21.344	11.739	-1.209	11.738	-0.18
15.695	21.416	11.764	-1.19	11.763	-0.172
15.728	21.425	11.789	-1.19	11.788	-0.154
15.762	21.39	11.814	-1.178	11.813	-0.157
15.795	21.278	11.839	-1.182	11.838	-0.163
15.828	21.048	11.864	-1.192	11.863	-0.158
15.861	20.814	11.888	-1.172	11.888	-0.143
15.895	20.51	11.913	-1.155	11.913	-0.128
15.928	20.156	11.938	-1.131	11.938	-0.131
15.961	19.748	11.963	-1.126	11.962	-0.118
15.994	19.297	11.988	-1.105	11.987	-0.127
16.028	18.862	12.013	-1.111	12.012	-0.155
16.061	18.379	12.038	-1.098	12.037	-0.162
16.094	17.867	12.063	-1.068	12.062	-0.165
16.127	17.365	12.088	-1.053	12.087	-0.156
16.161	16.874	12.113	-1.053	12.112	-0.147
16.194	16.401	12.138	-1.023	12.137	-0.134
16.227	15.931	12.163	-1.008	12.162	-0.136
16.26	15.517	12.188	-0.993	12.187	-0.13
16.294	15.227	12.212	-0.956	12.212	-0.118
16.327	14.924	12.237	-0.959	12.237	-0.135
16.36	14.712	12.262	-0.934	12.262	-0.127
16.393	14.562	12.287	-0.903	12.286	-0.112
16.427	14.558	12.312	-0.881	12.311	-0.109
16.46	14.675	12.337	-0.881	12.336	-0.073
16.493	14.893	12.362	-0.87	12.361	-0.05
16.526	15.251	12.387	-0.859	12.386	-0.051
16.56	15.757	12.412	-0.848	12.411	-0.049
16.593	16.413	12.437	-0.803	12.436	-0.039
16.626	17.261	12.462	-0.803	12.461	-0.026
16.659	18.226	12.487	-0.783	12.486	-0.025
16.693	19.43	12.512	-0.739	12.511	-0.035
16.726	20.875	12.536	-0.719	12.536	-0.019
16.759	22.525	12.561	-0.72	12.561	-0.039
16.792	24.323	12.586	-0.687	12.586	-0.022
16.826	26.291	12.611	-0.668	12.61	-0.014
16.859	28.432	12.636	-0.662	12.635	-0.014
16.892	30.761	12.661	-0.653	12.66	-0.004
16.925	33.221	12.686	-0.656	12.685	-0.014
16.959	35.702	12.711	-0.642	12.71	-0.002
16.992	38.513	12.736	-0.629	12.735	0.017
17.025	41.294	12.761	-0.613	12.76	0.028
17.058	44.145	12.786	-0.59	12.785	0.022
17.092	46.994	12.811	-0.57	12.81	0.045
17.125	49.8	12.836	-0.574	12.835	0.055
17.158	52.597	12.86	-0.599	12.86	0.082
17.191	55.339	12.885	-0.592	12.885	0.119
17.225	57.867	12.91	-0.571	12.91	0.141
17.258	60.276	12.935	-0.555	12.934	0.16
17.291	62.699	12.96	-0.551	12.959	0.181
17.324	64.885	12.985	-0.538	12.984	0.22
17.358	66.845	13.01	-0.53	13.009	0.259
17.391	68.481	13.035	-0.524	13.034	0.267
17.424	69.846	13.06	-0.542	13.059	0.291
17.457	71.028	13.085	-0.535	13.084	0.305
17.491	71.873	13.11	-0.506	13.109	0.289
17.524	72.281	13.135	-0.492	13.134	0.311
17.557	72.638	13.16	-0.487	13.159	0.344
17.59	72.637	13.184	-0.496	13.184	0.391
17.624	72.345	13.209	-0.496	13.209	0.415
17.657	71.769	13.234	-0.464	13.234	0.424
17.69	70.926	13.259	-0.441	13.258	0.457
17.723	69.855	13.284	-0.428	13.283	0.484
17.757	68.597	13.309	-0.384	13.308	0.497
17.79	67.077	13.334	-0.352	13.333	0.531
17.823	65.33	13.359	-0.319	13.358	0.553
17.856	63.498	13.384	-0.262	13.383	0.561
17.89	61.428	13.409	-0.19	13.408	0.591
17.923	59.295	13.434	-0.1	13.433	0.625
17.956	56.996	13.459	-0.037	13.458	0.653
17.989	54.652	13.484	0.079	13.483	0.688
18.023	52.248	13.508	0.215	13.508	0.702
18.056	49.77	13.533	0.338	13.533	0.733
18.089	47.267	13.558	0.488	13.557	0.764
18.122	44.72	13.583	0.688	13.582	0.8
18.156	42.186	13.608	0.921	13.607	0.82
18.189	39.664	13.633	1.166	13.632	0.846
18.222	37.211	13.658	1.431	13.657	0.883
18.255	34.811	13.683	1.75	13.682	0.917
18.289	32.436	13.708	2.096	13.707	0.926
18.322	30.128	13.733	2.499	13.732	0.94
18.355	27.982	13.758	2.955	13.757	0.968
18.388	25.856	13.783	3.458	13.782	0.975
18.422	23.784	13.808	3.995	13.807	1.026
18.455	21.755	13.832	4.574	13.832	1.038
18.488	19.91	13.857	5.209	13.857	1.045
18.521	18.213	13.882	5.925	13.881	1.052
18.555	16.607	13.907	6.729	13.906	1.081
18.588	15.089	13.932	7.569	13.931	1.12
18.621	13.698	13.957	8.456	13.956	1.142
18.654	12.458	13.982	9.448	13.981	1.157
18.688	11.209	14.007	10.473	14.006	1.174
18.721	10.099	14.032	11.556	14.031	1.2
18.754	9.069	14.057	12.778	14.056	1.205
18.787	8.168	14.082	13.987	14.081	1.223
18.821	7.345	14.107	15.235	14.106	1.24
18.854	6.576	14.132	16.634	14.131	1.287
18.887	5.871	14.156	18.058	14.156	1.335
18.92	5.295	14.181	19.521	14.181	1.406
18.954	4.728	14.206	21.037	14.205	1.475
18.987	4.204	14.231	22.617	14.23	1.503
19.02	3.716	14.256	24.233	14.255	1.564
19.054	3.316	14.281	25.886	14.28	1.644
19.087	2.942	14.306	27.517	14.305	1.758
19.12	2.626	14.331	29.266	14.33	1.872
19.153	2.355	14.356	31.025	14.355	2.016
19.187	2.083	14.381	32.765	14.38	2.182
19.22	1.83	14.406	34.553	14.405	2.351
19.253	1.632	14.431	36.347	14.43	2.611
19.286	1.435	14.456	38.122	14.455	2.881
19.32	1.253	14.48	39.833	14.48	3.15
19.353	1.088	14.505	41.492	14.505	3.467
19.386	0.924	14.53	43.165	14.529	3.848
19.419	0.817	14.555	44.777	14.554	4.282
19.453	0.728	14.58	46.264	14.579	4.771
19.486	0.583	14.605	47.834	14.604	5.309
19.519	0.506	14.63	49.403	14.629	5.901
19.552	0.436	14.655	50.667	14.654	6.61
19.586	0.361	14.68	51.961	14.679	7.381
19.619	0.268	14.705	53.131	14.704	8.33
19.652	0.2	14.73	54.155	14.729	9.419
19.685	0.163	14.755	55.09	14.754	10.467
19.719	0.109	14.78	55.898	14.779	11.635
19.752	0.041	14.804	56.603	14.804	12.917
19.785	0.003	14.829	57.204	14.829	14.316
19.818	-0.022	14.854	57.648	14.853	15.912
19.852	-0.068	14.879	57.966	14.878	17.637
19.885	-0.118	14.904	58.201	14.903	19.456
19.918	-0.146	14.929	58.293	14.928	21.413
19.951	-0.164	14.954	58.268	14.953	23.537
19.985	-0.197	14.979	58.137	14.978	25.843
20.018	-0.212	15.004	57.866	15.003	28.512
20.051	-0.226	15.029	57.505	15.028	31.035
20.084	-0.24	15.054	57.01	15.053	33.722
20.118	-0.257	15.079	56.409	15.078	36.711
20.151	-0.277	15.104	55.705	15.103	39.816
20.184	-0.296	15.128	54.916	15.128	43.134
20.217	-0.341	15.153	54.075	15.152	46.626
20.251	-0.342	15.178	53.034	15.177	50.259
20.284	-0.336	15.203	51.892	15.202	54.007
20.317	-0.345	15.228	50.805	15.227	57.858
20.35	-0.373	15.253	49.577	15.252	61.902
20.384	-0.34	15.278	48.311	15.277	66.409
20.417	-0.347	15.303	47.032	15.302	70.788
20.45	-0.388	15.328	45.691	15.327	75.047
20.483	-0.386	15.353	44.313	15.352	79.478
20.517	-0.402	15.378	42.915	15.377	83.938
20.55	-0.412	15.403	41.495	15.402	88.451
20.583	-0.426	15.428	40.051	15.427	93.05
20.616	-0.414	15.452	38.542	15.452	97.59
20.65	-0.405	15.477	37.047	15.476	102.078
20.683	-0.408	15.502	35.608	15.501	106.527
20.716	-0.419	15.527	34.127	15.526	110.894
20.749	-0.424	15.552	32.659	15.551	115.428
20.783	-0.446	15.577	31.207	15.576	119.82
20.816	-0.446	15.602	29.767	15.601	123.704
20.849	-0.456	15.627	28.361	15.626	127.677
20.882	-0.464	15.652	26.981	15.651	131.533
20.916	-0.478	15.677	25.659	15.676	135.155
20.949	-0.481	15.702	24.412	15.701	138.532
20.982	-0.485	15.727	23.172	15.726	141.677
21.015	-0.469	15.752	21.839	15.751	144.578
21.049	-0.492	15.776	20.671	15.776	147.215
21.082	-0.487	15.801	19.487	15.8	149.636
21.115	-0.491	15.826	18.335	15.825	151.765
21.148	-0.532	15.851	17.22	15.85	153.605
21.182	-0.527	15.876	16.16	15.875	155.092
21.215	-0.53	15.901	15.185	15.9	156.318
21.248	-0.533	15.926	14.237	15.925	157.239
21.281	-0.529	15.951	13.309	15.95	157.867
21.315	-0.557	15.976	12.446	15.975	158.165
21.348	-0.566	16.001	11.634	16	158.105
21.381	-0.555	16.026	10.803	16.025	157.695
21.414	-0.575	16.051	10.046	16.05	157.049
21.448	-0.578	16.076	9.324	16.075	156.111
21.481	-0.571	16.1	8.626	16.1	154.857
21.514	-0.601	16.125	7.984	16.124	153.11
21.547	-0.628	16.15	7.383	16.149	151.381
21.581	-0.661	16.175	6.791	16.174	149.447
21.614	-0.642	16.2	6.228	16.199	147.147
21.647	-0.676	16.225	5.715	16.224	144.729
21.68	-0.664	16.25	5.237	16.249	142.054
21.714	-0.68	16.275	4.801	16.274	139.14
21.747	-0.708	16.3	4.372	16.299	136.116
21.78	-0.717	16.325	3.978	16.324	132.956
21.813	-0.743	16.35	3.606	16.349	129.61
21.847	-0.749	16.375	3.233	16.374	126.112
21.88	-0.77	16.4	2.911	16.399	122.224
21.913	-0.799	16.424	2.601	16.424	118.406
21.946	-0.821	16.449	2.304	16.448	114.757
21.98	-0.833	16.474	2.044	16.473	110.966
22.013	-0.87	16.499	1.793	16.498	107.186
22.046	-0.906	16.524	1.551	16.523	103.362
22.079	-0.913	16.549	1.351	16.548	99.406
22.113	-0.929	16.574	1.178	16.573	95.502
22.146	-0.972	16.599	0.974	16.598	91.66
22.179	-0.992	16.624	0.799	16.623	87.893
22.212	-1.002	16.649	0.624	16.648	84.099
22.246	-1.056	16.674	0.469	16.673	80.173
22.279	-1.096	16.699	0.328	16.698	76.419
22.312	-1.093	16.724	0.198	16.723	72.999
22.345	-1.118	16.748	0.085	16.747	69.438
22.379	-1.158	16.773	-0.017	16.772	65.983
22.412	-1.158	16.798	-0.131	16.797	62.626
22.445	-1.15	16.823	-0.215	16.822	59.345
22.478	-1.163	16.848	-0.307	16.847	56.198
22.512	-1.188	16.873	-0.384	16.872	53.188
22.545	-1.192	16.898	-0.459	16.897	50.275
22.578	-1.194	16.923	-0.543	16.922	47.359
22.611	-1.205	16.948	-0.627	16.947	44.512
22.645	-1.231	16.973	-0.698	16.972	41.811
22.678	-1.244	16.998	-0.767	16.997	39.365
22.711	-1.261	17.023	-0.812	17.022	36.953
22.744	-1.267	17.048	-0.844	17.047	34.655
22.778	-1.283	17.073	-0.861	17.071	32.484
22.811	-1.272	17.097	-0.918	17.096	30.383
22.844	-1.267	17.122	-0.973	17.121	28.391
22.878	-1.25	17.147	-0.992	17.146	26.536
22.911	-1.267	17.172	-1.03	17.171	24.802
22.944	-1.256	17.197	-1.065	17.196	23.157
22.977	-1.256	17.222	-1.105	17.221	21.527
23.011	-1.25	17.247	-1.142	17.246	19.997
23.044	-1.24	17.272	-1.16	17.271	18.673
23.077	-1.254	17.297	-1.178	17.296	17.364
23.11	-1.261	17.322	-1.198	17.321	16.066
23.144	-1.234	17.347	-1.231	17.346	14.888
23.177	-1.231	17.372	-1.253	17.371	13.809
23.21	-1.204	17.397	-1.257	17.395	12.806
23.243	-1.198	17.421	-1.288	17.42	11.911
23.277	-1.228	17.446	-1.299	17.445	11.047
23.31	-1.21	17.471	-1.289	17.47	10.19
23.343	-1.169	17.496	-1.295	17.495	9.381
23.376	-1.164	17.521	-1.314	17.52	8.653
23.41	-1.178	17.546	-1.337	17.545	8.035
23.443	-1.197	17.571	-1.344	17.57	7.431
23.476	-1.185	17.596	-1.368	17.595	6.847
23.509	-1.145	17.621	-1.373	17.62	6.312
23.543	-1.162	17.646	-1.363	17.645	5.798
23.576	-1.173	17.671	-1.359	17.67	5.34
23.609	-1.154	17.696	-1.364	17.695	4.907
23.642	-1.157	17.721	-1.381	17.719	4.524
23.676	-1.142	17.745	-1.386	17.744	4.181
23.709	-1.134	17.77	-1.404	17.769	3.863
23.742	-1.143	17.795	-1.393	17.794	3.53
23.775	-1.12	17.82	-1.407	17.819	3.27
23.809	-1.119	17.845	-1.434	17.844	3.04
23.842	-1.125	17.87	-1.465	17.869	2.777
23.875	-1.134	17.895	-1.454	17.894	2.55
23.908	-1.144	17.92	-1.44	17.919	2.333
23.942	-1.131	17.945	-1.445	17.944	2.136
23.975	-1.131	17.97	-1.452	17.969	1.978
24.008	-1.156	17.995	-1.467	17.994	1.82
24.041	-1.143	18.02	-1.475	18.019	1.674
24.075	-1.136	18.045	-1.468	18.043	1.53
24.108	-1.132	18.069	-1.461	18.068	1.389
24.141	-1.145	18.094	-1.467	18.093	1.282
24.174	-1.159	18.119	-1.468	18.118	1.186
24.208	-1.157	18.144	-1.474	18.143	1.109
24.241	-1.16	18.169	-1.483	18.168	1.02
24.274	-1.158	18.194	-1.488	18.193	0.926
24.307	-1.168	18.219	-1.498	18.218	0.841
24.341	-1.181	18.244	-1.495	18.243	0.765
24.374	-1.181	18.269	-1.508	18.268	0.704
24.407	-1.175	18.294	-1.513	18.293	0.642
24.44	-1.198	18.319	-1.502	18.318	0.591
24.474	-1.203	18.344	-1.519	18.342	0.541
24.507	-1.214	18.369	-1.547	18.367	0.477
24.54	-1.216	18.393	-1.566	18.392	0.453
24.573	-1.238	18.418	-1.548	18.417	0.428
24.607	-1.215	18.443	-1.549	18.442	0.375
24.64	-1.226	18.468	-1.548	18.467	0.337
24.673	-1.216	18.493	-1.544	18.492	0.315
24.706	-1.208	18.518	-1.543	18.517	0.298
24.74	-1.212	18.543	-1.544	18.542	0.248
24.773	-1.215	18.568	-1.531	18.567	0.22
24.806	-1.216	18.593	-1.543	18.592	0.186
24.839	-1.225	18.618	-1.54	18.617	0.147
24.873	-1.239	18.643	-1.549	18.642	0.127
24.906	-1.234	18.668	-1.548	18.666	0.099
24.939	-1.223	18.693	-1.564	18.691	0.068
24.972	-1.211	18.717	-1.582	18.716	0.058
25.006	-1.22	18.742	-1.58	18.741	0.06
25.039	-1.233	18.767	-1.576	18.766	0.043
25.072	-1.222	18.792	-1.562	18.791	0.018
25.105	-1.224	18.817	-1.594	18.816	0.022
25.139	-1.241	18.842	-1.607	18.841	0.035
25.172	-1.268	18.867	-1.605	18.866	0.023
25.205	-1.253	18.892	-1.602	18.891	0.003
25.238	-1.245	18.917	-1.599	18.916	-0.025
25.272	-1.254	18.942	-1.593	18.941	-0.011
25.305	-1.232	18.967	-1.597	18.966	-0.019
25.338	-1.256	18.992	-1.591	18.99	-0.045
25.371	-1.257	19.017	-1.599	19.015	-0.057
25.405	-1.257	19.041	-1.604	19.04	-0.068
25.438	-1.262	19.066	-1.614	19.065	-0.084
25.471	-1.281	19.091	-1.621	19.09	-0.106
25.504	-1.279	19.116	-1.628	19.115	-0.112
25.538	-1.27	19.141	-1.62	19.14	-0.143
25.571	-1.268	19.166	-1.622	19.165	-0.151
25.604	-1.266	19.191	-1.638	19.19	-0.136
25.637	-1.266	19.216	-1.639	19.215	-0.137
25.671	-1.313	19.241	-1.643	19.24	-0.157
25.704	-1.313	19.266	-1.64	19.265	-0.167
25.737	-1.313	19.291	-1.613	19.29	-0.161
25.77	-1.315	19.316	-1.617	19.314	-0.177
25.804	-1.309	19.341	-1.646	19.339	-0.178
25.837	-1.325	19.365	-1.629	19.364	-0.182
25.87	-1.332	19.39	-1.628	19.389	-0.216
25.903	-1.316	19.415	-1.617	19.414	-0.208
25.937	-1.312	19.44	-1.618	19.439	-0.189
25.97	-1.311	19.465	-1.634	19.464	-0.206
26.003	-1.316	19.49	-1.631	19.489	-0.225
26.036	-1.32	19.515	-1.626	19.514	-0.223
26.07	-1.328	19.54	-1.624	19.539	-0.227
26.103	-1.325	19.565	-1.623	19.564	-0.228
26.136	-1.317	19.59	-1.652	19.589	-0.226
26.169	-1.329	19.615	-1.66	19.614	-0.224
26.203	-1.337	19.64	-1.645	19.638	-0.236
26.236	-1.313	19.665	-1.654	19.663	-0.244
26.269	-1.318	19.689	-1.66	19.688	-0.251
26.302	-1.328	19.714	-1.653	19.713	-0.253
26.336	-1.353	19.739	-1.648	19.738	-0.243
26.369	-1.347	19.764	-1.637	19.763	-0.231
26.402	-1.361	19.789	-1.635	19.788	-0.223
26.435	-1.343	19.814	-1.655	19.813	-0.238
26.469	-1.362	19.839	-1.651	19.838	-0.249
26.502	-1.345	19.864	-1.656	19.863	-0.246
26.535	-1.335	19.889	-1.669	19.888	-0.223
26.568	-1.365	19.914	-1.657	19.913	-0.23
26.602	-1.36	19.939	-1.644	19.937	-0.218
26.635	-1.373	19.964	-1.643	19.962	-0.21
26.668	-1.387	19.989	-1.661	19.987	-0.192
26.702	-1.364	20.013	-1.655	20.012	-0.191
26.735	-1.355	20.038	-1.651	20.037	-0.201
26.768	-1.331	20.063	-1.65	20.062	-0.201
26.801	-1.343	20.088	-1.652	20.087	-0.212
26.835	-1.348	20.113	-1.636	20.112	-0.221
26.868	-1.362	20.138	-1.646	20.137	-0.228
26.901	-1.346	20.163	-1.652	20.162	-0.224
26.934	-1.36	20.188	-1.666	20.187	-0.227
26.968	-1.339	20.213	-1.663	20.212	-0.232
27.001	-1.36	20.238	-1.654	20.237	-0.234
27.034	-1.373	20.263	-1.663	20.261	-0.245
27.067	-1.352	20.288	-1.666	20.286	-0.239
27.101	-1.34	20.313	-1.666	20.311	-0.23
27.134	-1.355	20.337	-1.656	20.336	-0.248
27.167	-1.355	20.362	-1.677	20.361	-0.242
27.2	-1.351	20.387	-1.692	20.386	-0.221
27.234	-1.356	20.412	-1.676	20.411	-0.228
27.267	-1.355	20.437	-1.683	20.436	-0.223
27.3	-1.378	20.462	-1.69	20.461	-0.227
27.333	-1.385	20.487	-1.689	20.486	-0.232
27.367	-1.38	20.512	-1.673	20.511	-0.224
27.4	-1.384	20.537	-1.673	20.536	-0.205
27.433	-1.386	20.562	-1.683	20.561	-0.205
27.466	-1.387	20.587	-1.675	20.585	-0.2
27.5	-1.41	20.612	-1.679	20.61	-0.19
27.533	-1.42	20.637	-1.679	20.635	-0.18
27.566	-1.413	20.661	-1.685	20.66	-0.187
27.599	-1.4	20.686	-1.707	20.685	-0.182
27.633	-1.394	20.711	-1.707	20.71	-0.178
27.666	-1.406	20.736	-1.694	20.735	-0.176
27.699	-1.4	20.761	-1.704	20.76	-0.158
27.732	-1.407	20.786	-1.693	20.785	-0.149
27.766	-1.409	20.811	-1.695	20.81	-0.128
27.799	-1.396	20.836	-1.719	20.835	-0.113
27.832	-1.384	20.861	-1.718	20.86	-0.114
27.865	-1.393	20.886	-1.727	20.885	-0.099
27.899	-1.427	20.911	-1.718	20.909	-0.087
27.932	-1.43	20.936	-1.706	20.934	-0.072
27.965	-1.438	20.961	-1.699	20.959	-0.047
27.998	-1.429	20.985	-1.705	20.984	-0.04
28.032	-1.44	21.01	-1.721	21.009	-0.035
28.065	-1.443	21.035	-1.737	21.034	-0.009
28.098	-1.419	21.06	-1.742	21.059	-0.007
28.131	-1.438	21.085	-1.729	21.084	0
28.165	-1.424	21.11	-1.721	21.109	0.006
28.198	-1.43	21.135	-1.715	21.134	0.016
28.231	-1.442	21.16	-1.722	21.159	0.022
28.264	-1.438	21.185	-1.722	21.184	0.059
28.298	-1.441	21.21	-1.718	21.209	0.087
28.331	-1.465	21.235	-1.729	21.233	0.113
28.364	-1.482	21.26	-1.741	21.258	0.131
28.397	-1.463	21.285	-1.749	21.283	0.139
28.431	-1.457	21.309	-1.752	21.308	0.153
28.464	-1.464	21.334	-1.741	21.333	0.175
28.497	-1.463	21.359	-1.751	21.358	0.213
28.53	-1.476	21.384	-1.748	21.383	0.24
28.564	-1.478	21.409	-1.721	21.408	0.255
28.597	-1.475	21.434	-1.742	21.433	0.299
28.63	-1.479	21.459	-1.759	21.458	0.33
28.663	-1.451	21.484	-1.745	21.483	0.355
28.697	-1.472	21.509	-1.744	21.508	0.377
28.73	-1.498	21.534	-1.731	21.532	0.39
28.763	-1.482	21.559	-1.726	21.557	0.424
28.796	-1.491	21.584	-1.719	21.582	0.442
28.83	-1.484	21.609	-1.745	21.607	0.454
28.863	-1.475	21.633	-1.749	21.632	0.493
28.896	-1.452	21.658	-1.749	21.657	0.519
28.929	-1.465	21.683	-1.742	21.682	0.554
28.963	-1.456	21.708	-1.754	21.707	0.588
28.996	-1.479	21.733	-1.754	21.732	0.589
29.029	-1.475	21.758	-1.755	21.757	0.608
29.062	-1.475	21.783	-1.748	21.782	0.632
29.096	-1.478	21.808	-1.751	21.807	0.646
29.129	-1.463	21.833	-1.75	21.832	0.681
29.162	-1.469	21.858	-1.772	21.856	0.717
29.195	-1.484	21.883	-1.787	21.881	0.738
29.229	-1.487	21.908	-1.79	21.906	0.752
29.262	-1.462	21.933	-1.816	21.931	0.772
29.295	-1.507	21.957	-1.826	21.956	0.794
29.328	-1.487	21.982	-1.806	21.981	0.815
29.362	-1.49	22.007	-1.829	22.006	0.83
29.395	-1.484	22.032	-1.829	22.031	0.831
29.428	-1.459	22.057	-1.827	22.056	0.825
29.461	-1.428	22.082	-1.829	22.081	0.843
29.495	-1.43	22.107	-1.851	22.106	0.857
29.528	-1.432	22.132	-1.856	22.131	0.854
29.561	-1.429	22.157	-1.862	22.156	0.86
29.594	-1.404	22.182	-1.853	22.18	0.863
29.628	-1.407	22.207	-1.849	22.205	0.884
29.661	-1.405	22.232	-1.837	22.23	0.89
29.694	-1.394	22.257	-1.852	22.255	0.873
29.727	-1.388	22.281	-1.859	22.28	0.866
29.761	-1.375	22.306	-1.875	22.305	0.879
29.794	-1.377	22.331	-1.903	22.33	0.88
29.827	-1.344	22.356	-1.9	22.355	0.862
29.86	-1.344	22.381	-1.909	22.38	0.865
29.894	-1.303	22.406	-1.893	22.405	0.876
29.927	-1.31	22.431	-1.882	22.43	0.873
29.96	-1.294	22.456	-1.903	22.455	0.855
29.993	-1.285	22.481	-1.907	22.48	0.841
30.027	-1.269	22.506	-1.898	22.504	0.831
		22.531	-1.912	22.529	0.806
		22.556	-1.923	22.554	0.802
		22.581	-1.925	22.579	0.795
		22.605	-1.935	22.604	0.785
		22.63	-1.929	22.629	0.773
		22.655	-1.948	22.654	0.778
		22.68	-1.953	22.679	0.763
		22.705	-1.938	22.704	0.75
		22.73	-1.921	22.729	0.717
		22.755	-1.911	22.754	0.686
		22.78	-1.911	22.779	0.659
		22.805	-1.88	22.804	0.651
		22.83	-1.874	22.828	0.644
		22.855	-1.885	22.853	0.615
		22.88	-1.907
		22.905	-1.889
		22.929	-1.895
		22.954	-1.887
		22.979	-1.879
		23.004	-1.878
		23.029	-1.885
		23.054	-1.871
		23.079	-1.855
		23.104	-1.845
		23.129	-1.823
		23.154	-1.816
		23.179	-1.812
		23.204	-1.791
		23.229	-1.782
		23.253	-1.78
		23.278	-1.787
		23.303	-1.772
		23.328	-1.781
		23.353	-1.783
		23.378	-1.775
		23.403	-1.743
		23.428	-1.741
		23.453	-1.771
		23.478	-1.773
		23.503	-1.777
		23.528	-1.767
		23.553	-1.741
		23.577	-1.755
		23.602	-1.758
		23.627	-1.755
		23.652	-1.762
		23.677	-1.749
		23.702	-1.742
		23.727	-1.734
		23.752	-1.735
		23.777	-1.751
		23.802	-1.748
		23.827	-1.727
		23.852	-1.747
		23.877	-1.739
		23.902	-1.735
		23.926	-1.719
		23.951	-1.717
		23.976	-1.737
		24.001	-1.729
		24.026	-1.712
		24.051	-1.722
		24.076	-1.717
		24.101	-1.703
		24.126	-1.688
		24.151	-1.674
		24.176	-1.655
		24.201	-1.662
		24.226	-1.68
		24.25	-1.668
		24.275	-1.651
		24.3	-1.638
		24.325	-1.615
		24.35	-1.616
		24.375	-1.612

## Sheet: Figure 1D right
0.45226	0.02525	0.45226	5.79105e-14	0.45226	4.93276e-13
0.52764	0.01408	0.52764	9.82427e-15	0.52764	1.21087e-13
0.60301	0.00904	0.60301	1.92027e-15	0.60301	9.52447e-14
0.67839	0.00663	0.67839	1.92342e-14	0.67839	5.91838e-14
0.75377	0.00558	0.75377	4.12706e-14	0.75377	4.85641e-14
0.82915	0.00538	0.82915	1.32667e-19	0.82915	1.14558e-15
0.90452	0.00558	0.90452	1.12532e-13	0.90452	9.01056e-14
0.9799	0.00703	0.9799	1.32667e-19	0.9799	6.80336e-17
1.05528	0.01001	1.05528	6.13221e-16	1.05528	1.1486e-17
1.13065	0.01567	1.13065	1.32667e-19	1.13065	2.11971e-18
1.20603	0.02621	1.20603	3.33356e-14	1.20603	1.14329e-18
1.28141	0.04695	1.28141	1.32667e-19	1.28141	1.00035e-13
1.35678	0.08624	1.35678	4.77205e-14	1.35678	2.05239e-19
1.43216	0.16084	1.43216	9.85711e-16	1.43216	3.0901e-19
1.50754	0.29563	1.50754	8.30456e-15	1.50754	4.74742e-19
1.58291	0.52906	1.58291	6.3455e-14	1.58291	1.32667e-19
1.65829	0.87197	1.65829	1.32667e-19	1.65829	1.58549e-15
1.73367	1.34747	1.73367	4.14462e-14	1.73367	1.32667e-19
1.80905	1.8952	1.80905	1.32667e-19	1.80905	1.66796e-15
1.88442	2.35128	1.88442	7.48027e-14	1.88442	2.15634e-19
1.9598	2.50296	1.9598	1.32667e-19	1.9598	9.18634e-15
2.03518	2.24373	2.03518	1.32667e-19	2.03518	4.95522e-15
2.11055	1.76645	2.11055	1.32667e-19	2.11055	2.54104e-14
2.18593	1.03244	2.18593	1.32667e-19	2.18593	4.05477e-18
2.26131	0.42	2.26131	1.32666e-19	2.26131	2.57123e-19
2.33668	0.14939	2.33668	1.32667e-19	2.33668	3.96315e-19
2.41206	0.04072	2.41206	8.35539e-14	2.41206	9.9851e-14
2.48744	0.00803	2.48744	1.97902e-18	2.48744	4.54357e-14
2.56281	0.00122	2.56281	2.85838e-18	2.56281	2.35896e-18
2.63819	0.000129453	2.63819	1.04902e-18	2.63819	2.59032e-19
2.71357	1.00637e-05	2.71357	6.62469e-19	2.71357	3.35473e-18
2.78894	5.82043e-07	2.78894	1.56279e-18	2.78894	9.5136e-14
2.86432	2.42156e-08	2.86432	9.77751e-18	2.86432	9.35094e-14
2.9397	7.49344e-10	2.9397	1.70723e-16	2.9397	1.08074e-14
3.01508	1.69026e-11	3.01508	6.66892e-14	3.01508	5.87087e-14
3.09045	3.04855e-13	3.09045	3.50367e-15	3.09045	5.21585e-14
3.16583	4.16788e-15	3.16583	1.11186e-13	3.16583	8.71226e-15
3.24121	4.55643e-17	3.24121	2.56756e-13	3.24121	1.92982e-14
3.31658	4.16715e-19	3.31658	6.55226e-09	3.31658	5.71407e-13
3.39196	1.32667e-19	3.39196	1.95494e-05	3.39196	1.09268e-09
3.46734	1.32667e-19	3.46734	0.00728	3.46734	8.59515e-07
3.54271	1.32667e-19	3.54271	0.39359	3.54271	0.000227529
3.61809	1.32667e-19	3.61809	3.65249	3.61809	0.01974
3.69347	1.32667e-19	3.69347	7.18609	3.69347	0.48679
3.76884	1.22094e-13	3.76884	4.23111	3.76884	3.38965
3.84422	1.59094e-14	3.84422	0.79384	3.84422	6.70736
3.9196	2.20504e-14	3.9196	0.06386	3.9196	4.56241
3.99497	3.92075e-14	3.99497	0.00294	3.99497	0.98872
4.07035	8.2329e-14	4.07035	9.81711e-05	4.07035	0.0866
4.14573	1.76145e-14	4.14573	2.81583e-06	4.14573	0.00308
4.22111	4.52508e-14	4.22111	9.01158e-08	4.22111	6.60187e-05
4.29648	1.17348e-13	4.29648	3.62839e-09	4.29648	8.28276e-07
4.37186	3.72347e-14	4.37186	1.98969e-10	4.37186	7.82996e-09
4.44724	1.24178e-13	4.44724	1.88202e-11	4.44724	6.75823e-11
4.52261	4.74565e-14	4.52261	2.99416e-12	4.52261	6.09921e-13
4.59799	1.73786e-14	4.59799	8.02658e-13	4.59799	7.60484e-15
4.67337	7.7929e-14	4.67337	3.8758e-13	4.67337	3.70289e-15
4.74874	3.5394e-14	4.74874	3.443e-13	4.74874	3.20474e-14
4.82412	1.63846e-14	4.82412	4.95298e-13	4.82412	1.44055e-15
4.8995	9.03187e-14	4.8995	1.13257e-12	4.8995	4.48743e-14
4.97487	5.20547e-14	4.97487	3.97958e-12	4.97487	1.07225e-13
5.05025	3.15571e-14	5.05025	1.94613e-11	5.05025	1.08614e-13
5.12563	2.03758e-14	5.12563	1.26994e-10	5.12563	3.88248e-14
5.201	1.416e-14	5.201	9.36365e-10	5.201	4.52382e-14
5.27638	1.12636e-13	5.27638	7.9631e-09	5.27638	3.0761e-14
5.35176	9.61229e-14	5.35176	6.76288e-08	5.35176	4.98226e-14
5.42714	8.8935e-14	5.42714	6.10784e-07	5.42714	6.09484e-14
5.50251	8.88292e-14	5.50251	4.66773e-06	5.50251	1.10429e-13
5.57789	9.484e-14	5.57789	3.16107e-05	5.57789	1.0604e-13
5.65327	1.08657e-13	5.65327	0.000183991	5.65327	1.27842e-13
5.72864	1.30521e-13	5.72864	0.000948658	5.72864	5.87003e-14
5.80402	1.6969e-14	5.80402	0.00358	5.80402	7.67359e-15
5.8794	2.3359e-14	5.8794	0.0111	5.8794	3.50793e-14
5.95477	3.302e-14	5.95477	0.02789	5.95477	1.2184e-13
6.03015	4.75223e-14	6.03015	0.0551	6.03015	1.07553e-12
6.10553	6.97969e-14	6.10553	0.08972	6.10553	1.96003e-11
6.1809	1.02446e-13	6.1809	0.12063	6.1809	3.14193e-10
6.25628	1.51094e-14	6.25628	0.14221	6.25628	4.39916e-09
6.33166	2.46314e-14	6.33166	0.13931	6.33166	5.0578e-08
6.40704	3.96019e-14	6.40704	0.1224	6.40704	4.77633e-07
6.48241	6.29577e-14	6.48241	0.09851	6.48241	3.75726e-06
6.55779	9.89255e-14	6.55779	0.07713	6.55779	2.23029e-05
6.63317	1.52552e-14	6.63317	0.05486	6.63317	0.00011059
6.70854	2.6381e-14	6.70854	0.03796	6.70854	0.000421656
6.78392	4.45566e-14	6.78392	0.02711	6.78392	0.00136
6.8593	7.29367e-14	6.8593	0.02024	6.8593	0.00335
6.93467	1.16897e-13	6.93467	0.01466	6.93467	0.00683
7.01005	1.82909e-14	7.01005	0.01111	7.01005	0.01209
7.08543	3.26083e-14	7.08543	0.00917	7.08543	0.01743
7.1608	5.58631e-14	7.1608	0.00793	7.1608	0.02107
7.23618	9.26705e-14	7.23618	0.00667	7.23618	0.02306
7.31156	1.4898e-14	7.31156	0.00661	7.31156	0.02203
7.38693	2.75263e-14	7.38693	0.00629	7.38693	0.01874
7.46231	4.84176e-14	7.46231	0.00652	7.46231	0.01473
7.53769	8.15601e-14	7.53769	0.00685	7.53769	0.01087
7.61307	1.33649e-14	7.61307	0.00735	7.61307	0.00753
7.68844	2.50019e-14	7.68844	0.00817	7.68844	0.00497
7.76382	4.4649e-14	7.76382	0.00883	7.76382	0.00319
7.8392	7.61889e-14	7.8392	0.0102	7.8392	0.00207
7.91457	1.25194e-13	7.91457	0.01124	7.91457	0.00126
7.98995	1.9861e-14	7.98995	0.01218	7.98995	0.000807602
8.06533	3.66946e-14	8.06533	0.01345	8.06533	0.000510574
8.1407	6.39592e-14	8.1407	0.01418	8.1407	0.0003215
8.21608	1.06742e-13	8.21608	0.01503	8.21608	0.000217202
8.29146	1.71298e-14	8.29146	0.01502	8.29146	0.000141632
8.36683	3.1847e-14	8.36683	0.01546	8.36683	0.000100489
8.44221	5.58315e-14	8.44221	0.01438	8.44221	6.99443e-05
8.51759	9.32677e-14	8.51759	0.01361	8.51759	5.22721e-05
8.59297	1.49476e-14	8.59297	0.01294	8.59297	3.9604e-05
8.66834	2.7642e-14	8.66834	0.01228	8.66834	3.1545e-05
8.74372	4.80731e-14	8.74372	0.01113	8.74372	2.583e-05
8.8191	7.99073e-14	8.8191	0.01001	8.8191	2.13367e-05
8.89447	1.27125e-13	8.89447	0.00917	8.89447	1.89069e-05
8.96985	1.95861e-14	8.96985	0.00822	8.96985	1.6725e-05
9.04523	3.47088e-14	9.04523	0.00752	9.04523	1.53317e-05
9.1206	5.80756e-14	9.1206	0.00694	9.1206	1.41805e-05
9.19598	9.302e-14	9.19598	0.00629	9.19598	1.3921e-05
9.27136	1.32666e-19	9.27136	0.00577	9.27136	1.34541e-05
9.34673	4.20762e-15	9.34673	0.00544	9.34673	1.3359e-05
9.42211	1.21232e-14	9.42211	0.0052	9.42211	1.35195e-05
9.49749	2.54412e-14	9.49749	0.00491	9.49749	1.39907e-05
9.57286	4.62833e-14	9.57286	0.00473	9.57286	1.46501e-05
9.64824	7.74875e-14	9.64824	0.00471	9.64824	1.5145e-05
9.72362	1.21779e-13	9.72362	0.00471	9.72362	1.67004e-05
9.799	1.32667e-19	9.799	0.00462	9.799	1.75267e-05
9.87437	4.67008e-15	9.87437	0.00466	9.87437	1.96926e-05
9.94975	1.29899e-14	9.94975	0.0048	9.94975	2.16579e-05
10.0251	2.63914e-14	10.0251	0.00498	10.0251	2.43315e-05
10.1005	4.65459e-14	10.1005	0.00516	10.1005	2.79146e-05
10.1759	7.57894e-14	10.1759	0.00559	10.1759	3.2031e-05
10.2513	1.16056e-13	10.2513	0.00587	10.2513	3.73696e-05
10.3266	1.32666e-19	10.3266	0.00599	10.3266	4.39993e-05
10.402	3.6893e-15	10.402	0.00637	10.402	5.345e-05
10.4774	9.94406e-15	10.4774	0.00684	10.4774	6.35755e-05
10.5528	1.98658e-14	10.5528	0.0073	10.5528	7.76635e-05
10.6281	3.44507e-14	10.6281	0.00743	10.6281	9.90192e-05
10.7035	5.5018e-14	10.7035	0.00798	10.7035	0.000121539
10.7789	8.33364e-14	10.7789	0.00825	10.7789	0.000154612
